# Supplementary material for: The Ubiquity and Development-Related Abundance Dynamics of Ophiocordyceps Fungi in Soft Scale Insects
Source: Microorganisms. 2021 Feb 16;9(2):404. doi: 10.3390/microorganisms9020404 (PMC7919808; doi:10.3390/microorganisms9020404)
Supplement: Supplementary file 1 [file microorganisms-09-00404-s001.zip]

Archive with 1 entries (1 files):
- microorganisms-1103668-supplementary.xlsx
