# Supplementary material for: The Ubiquity and Development-Related Abundance Dynamics of Ophiocordyceps Fungi in Soft Scale Insects
Source: Microorganisms. 2021 Feb 16;9(2):404. doi: 10.3390/microorganisms9020404 (PMC7919808; doi:10.3390/microorganisms9020404)
Supplement: Supplementary file 1 [file microorganisms-09-00404-s001.zip › microorganisms-1103668-supplementary.xlsx]

## Sheet: Table S1
Table S1. Collection detail of soft scales used in this study. A total of 61 samples were collected in the flied and 25 samples were reared on gardenia in the lab.
Species	Abbreviation	SampleID	Collection	Location City	Host Plant	Instar	Gender	NO. of individial	COI Sequence	ITS Sequence	SRA accession number
Ceroplastes sp.	Cesp	S17757	11/18/2017	Pu'er Yunnan	Schefflera octophylla	2-3		2	MW450937	MW380762	SAMN17136219
		S17764A	11/18/2017	Pu'er Yunnan	Schefflera octophylla	2-3		2	MW450957		SAMN17136220
		S17764B	11/18/2017	Pu'er Yunnan	Winchia calophylla	2-3		2			SAMN17136221
Coccus celatus	Cocel	S1827	4/22/2018	Xishuangbanna Yunnan	Gardenia jasminoides	3		2	MW450948	MW380786	SAMN17136222
Coccus praetermissus	Copra	S1826	4/21/2018	Xishuangbanna Yunnan	unknown	3		1	MW450947	MW380772	SAMN17136223
Dicyphococcus sp.	Disp	S189	4/4/2018	Qujing Yunan	Ficus carica	3		1	MW450952	MW380764	SAMN17136224
Parasaissetia sp.	Pasp	S17193A	4/26/2017	Longyan Fujian	Duranta repens	3		2	MW450923	MW380782	SAMN17136225
		S17193B	4/26/2017	Longyan Fujian	Duranta repens	3		2			SAMN17136226
		S17193C	4/26/2017	Longyan Fujian	Duranta repens	3		2			SAMN17136227
		S17193D	4/26/2017	Longyan Fujian	Duranta repens	3		2			SAMN17136228
Saissetia sp.	Sasp	S17175	4/25/2017	Longyan Fujian	Ixora chinensis	2-3		3	MW450921	MW380778	SAMN17136229
		S17657A	11/12/2017	Kunming Yunnan	Nephrolepis auriculata	2-3		4	MW450929	MW380779	SAMN17136230
		S17657B	11/12/2017	Kunming Yunnan	Nephrolepis auriculata	2-3		4			SAMN17136231
		S17681	11/13/2017	Kunming Yunnan	Diospyros lotus L.	1		20	MW450932	MW380780	SAMN17136232
		S17687	11/13/2017	Kunming Yunnan	Solanum pseudocapsicum L.	2-3		5	MW450933	MW380781	SAMN17136233
Rhodococcus sariuoni	Rhsar	S17799	11/23/2017	Baoshan Yunan	Malus micromalus	1		30	MW450942	MW380766	SAMN17136234
Ceroplastes floridensis	Ceflo	S172	1/16/2017	Fuzhou Fuzjian	Lagerstroemia speciosa Pers.	2		3	MW450918	MW380751	SAMN17136235
		S17278A	9/12/2017	Fuzhou Fuzjian	Cinnamomum bodinieri Levl.	2-3		3	MW450956		SAMN17136236
		S17278B	9/12/2017	Fuzhou Fuzjian	Cinnamomum bodinieri Levl.	2-3		3			SAMN17136237
		S17278C	9/12/2017	Fuzhou Fuzjian	Cinnamomum bodinieri Levl.	2-3		3			SAMN17136238
Pulvinaria aurantii	Puaur	S17387	10/24/2017	Maoming Guangdong	Aglaia odorata Lour.	2-3		3	MW450926	MW380770	SAMN17136239
Saissetia oleae	Saole	S17817	11/25/2017	Dali Yunnan	Hibiscus rosa-sinensis	1-2		20	MW450944	MW380775	SAMN17136240
Coccus hesperidum	Cohes	S17243	6/13/2017	Fuzhou Fuzjian	Fatsia japonica	2-3		2	MW450953	MW380771	SAMN17136241
Eucalymnatus tessellatus	Eutes	S17201A	4/27/2017	Fuzhou Fuzjian	Fatsia japonica	3		2	MW450924	MW380767	SAMN17136242
		S17201B	4/27/2017	Fuzhou Fuzjian	Fatsia japonica	3		2			SAMN17136243
		S1793	4/18/2017	Zhangzhou Fujian	Dypsis lutescens	2		2	MW450959		SAMN17136244
Ceroplastes rubens	Cerub	S17670	11/12/2017	Kunming Yunnan	Fatsia japonica	2-3		3	MW450930	MW380754	SAMN17136245
		S17676	11/12/2017	Kunming Yunnan	Hedera helix	2-3		4	MW450931	MW380753	SAMN17136246
		S17682	11/13/2017	Kunming Yunnan	Eriobotrya japonica	2-3		5	MW450934	MW380755	SAMN17136247
		S17809	11/23/2017	Baoshan Yunan	Schefflera octophylla	2-3		3	MW450943	MW380752	SAMN17136248
Ceroplastes ceriferus	Cecer	S17152	4/23/2017	Jieyang Guangdong	Ixora chinensis	3		2	MW450919	MW380757	SAMN17136249
Saissetia coffeae	Sacof	S17760	11/18/2017	Pu'er Yunnan	Falcataria moluccana	2-3		3	MW450938	MW380773	SAMN17136250
		S17771	11/19/2017	Pu'er Yunnan	Ixora chinensis	1		20	MW450939	MW380774	SAMN17136251
Coccus viridis	Covir	S17791B	11/21/2017	Lincang Yunnan	Winchia calophylla	2-3		3	MW450940	MW380785	SAMN17136252
		S17791C	11/21/2017	Lincang Yunnan	Winchia calophylla	2-3		3			SAMN17136253
		S17791A	11/21/2017	Lincang Yunnan	Winchia calophylla	2-3		3			SAMN17136254
Ceroplastes kunmingensis	Cekun	S17795	11/21/2017	Lincang Yunnan	Schefflera octophylla	2		4	MW450941	MW380761	SAMN17136255
Protopulvinaria pyriformis	Prpyr	S1811A	4/15/2018	Fuzhou Fuzjian	Fatsia japonica	2-3		2	MW450946	MW380769	SAMN17136256
		S1811B	4/15/2018	Fuzhou Fuzjian	Fatsia japonica	2-3		2			SAMN17136257
		S1811C	4/15/2018	Fuzhou Fuzjian	Fatsia japonica	2-3		2			SAMN17136258
Saissetia miranda	Samir	S17393	10/25/2017	Maoming Guangdong	Ficus microcarpa	3		2	MW450927	MW380776	SAMN17136259
		S1831	4/25/2018	Yuxi Yunan	Terminalia catappa	2-3		2	MW450950	MW380777	SAMN17136260
Takahashia japonica	Tajap	S1843A	5/16/2018	Ningbo Zhejiang	Loropetalum chinense	1		40	MW450951	MW380768	SAMN17136261
		S1843B	5/16/2018	Ningbo Zhejiang	Loropetalum chinense	1		40			SAMN17136262
		S1843C	5/16/2018	Ningbo Zhejiang	Loropetalum chinense	1		40			SAMN17136263
Dicyphococcus ficicola	Dific	S17724A	11/17/2017	Pu'er Yunnan	Ficus microcarpa	2-3		3	MW450958		SAMN17136264
		S17724B	11/17/2017	Pu'er Yunnan	Ficus microcarpa	2-3		2			SAMN17136265
		S17750	11/18/2017	Pu'er Yunnan	Ficus virens	2-3		2	MW450936	MW380763	SAMN17136266
Pulvinaria psidii	Pupsi	S17174	4/25/2017	Longyan Fujian	Ixora chinensis	3		2	MW450920	MW380784	SAMN17136267
Ceroplastes cirripediformis	Cecir	S17189A	4/26/2017	Longyan Fujian	Duranta erecta	3		3	MW450922	MW380756	SAMN17136268
		S17189B	4/26/2017	Longyan Fujian	Duranta erecta	3		4			SAMN17136269
		S17654	11/12/2017	Kunming Yunnan	Duranta erecta	3		2	MW450955		SAMN17136270
Ceroplastes pseudoceriferus	Cepse	S17818A	11/26/2017	Dali Yunnan	Michelia chapensis	3		1	MW450945		SAMN17136271
		S17818B	11/26/2017	Dali Yunnan	Michelia chapensis	3		1			SAMN17136272
		S17819	11/26/2017	Dali Yunnan	Michelia chapensis	2-3		2	MW450954	MW380758	SAMN17136273
Ceroplastes rusci	Cerus	S17401	10/25/2017	Maoming Guangdong	Ficus microcarpa	adult	female	2	MW450928	MW380760	SAMN17136274
Megapulvinaria maxima	Memax	S1828	4/22/2018	Pu'er Yunnan	Bischofia javanica	adult	female	1	MW450949	MW380783	SAMN17136275
Ericerus pela	Erpel	S17709A	11/14/2017	Kunming Yunnan	Ligustrum lucidum	2-3		2	MW450935	MW380765	SAMN17136276
		S17709B	11/14/2017	Kunming Yunnan	Ligustrum lucidum	2-3		2			SAMN17136277
		S17709C	11/14/2017	Kunming Yunnan	Ligustrum lucidum	2-3		2			SAMN17136278
Ceroplastes japonicus	Cejap	S17230	6/11/2017	Ningbo Zhejiang	Buxus sp.	adult	female	1	MW450925	MW380759	SAMN17136279
Ceroplastes japonicus	Cejap	M1	6/11/2017	in the lab	Gardenia jasminoides	egg		20			SAMN17136280
		M2	6/11/2017	in the lab	Gardenia jasminoides	egg		20			SAMN17136281
		M3	6/11/2017	in the lab	Gardenia jasminoides	egg		20			SAMN17136282
		M4	6/11/2017	in the lab	Gardenia jasminoides	new nymph		10			SAMN17136283
		M5	6/21/2017	in the lab	Gardenia jasminoides	1		5			SAMN17136284
		M6	6/21/2017	in the lab	Gardenia jasminoides	1		5			SAMN17136285
		M7	6/21/2017	in the lab	Gardenia jasminoides	1		5			SAMN17136286
		M8	8/10/2017	in the lab	Gardenia jasminoides	2	famale	5			SAMN17136287
		M9	8/10/2017	in the lab	Gardenia jasminoides	2	famale	5			SAMN17136288
		M10	8/10/2017	in the lab	Gardenia jasminoides	2	famale	5			SAMN17136289
		M11	8/10/2017	in the lab	Gardenia jasminoides	2	male	5			SAMN17136290
		M12	8/10/2017	in the lab	Gardenia jasminoides	2	male	5			SAMN17136291
		M13	8/10/2017	in the lab	Gardenia jasminoides	2	male	5			SAMN17136292
		M14	9/19/2017	in the lab	Gardenia jasminoides	3	famale	1			SAMN17136293
		M15	9/19/2017	in the lab	Gardenia jasminoides	3	famale	1			SAMN17136294
		M16	9/19/2017	in the lab	Gardenia jasminoides	3	famale	1			SAMN17136295
		M17	8/24/2017	in the lab	Gardenia jasminoides	prepupa		1			SAMN17136296
		M18	8/24/2017	in the lab	Gardenia jasminoides	prepupa		1			SAMN17136297
		M19	8/24/2017	in the lab	Gardenia jasminoides	prepupa		1			SAMN17136298
		M20	8/24/2017	in the lab	Gardenia jasminoides	pupa		1			SAMN17136299
		M21	8/24/2017	in the lab	Gardenia jasminoides	pupa		1			SAMN17136300
		M22	8/24/2017	in the lab	Gardenia jasminoides	pupa		1			SAMN17136301
		M23	10/19/2017	in the lab	Gardenia jasminoides	adult	male	1			SAMN17136302
		M24	10/19/2017	in the lab	Gardenia jasminoides	adult	male	1			SAMN17136303
		M25	10/19/2017	in the lab	Gardenia jasminoides	adult	male	1			SAMN17136304

## Sheet: Table S2
Table S2. Primers used for PCR amplification of genes of fungal symbiont and host insects.
Target	Primer name	Sequence(5’-3’)	Product size bp	Annealing temperature (℃)	Ref.
COI	C1-1554F	CAGGAATAATAGGAACATCAATAAG	800	46	[36]
	C1-2342R	ATCAATGTCTAATCCGATAGTAAATA
ITS	Hyp2084F	CCAGGTCCAGACACGATGAGGATTGACAGA	1500	60	This paper
	Hyp3489R	GCAGCATTCCCAAACTACGCAACTTGTCG
	CFSZ-CS	TTCAACGAGGAAYCCCTA	800-1000	55	[4]
	LSU-CS-1R	GCTTCACTCGCCGTTAC

## Sheet: Table S3
Table S3. Alpha diversity of 28 soft scales through sequencing analysis of ITS gene amplicons and relative abundance. the operational taxonomic units (OTUs) were established at 97% identity in the sequence pairing.
Species	Abbreviation	Sample size	Number of sequence	Number of OUT	Relative abundance				Shannon	Simpson	Chaos	Relative abundance after identificating some dominant unclassified OTUs
					Ophiocordycipitaceae	Unclassified(family)	Ophiocordyceps	Unclassified(genus)				Ophiocordycipitaceae	Unclassified (family)	Ophiocordyceps	Unclassified (genus)
Ceroplastes ceriferus	Cecer	1	75378	42	0.8001	0.0528	0	0.8879	1.07	0.63	45.33	0.800101	0.0528138	0.800101	0.0878373
Ceroplastes cirripediformis	Cecir	3	198113	88	94.31±6.69%	0.32±0.09%	0	96.4±3.79%	0.33±0.17	0.89±0.07	44.17±6.10	94.31±5.46%	0.32±0.07%	94.31±5.46%	2.17±2.35%
Ceroplastes floridensis	Ceflo	4	263959	118	95.10±3.08%	1.00±0.42%	0	96.7±2.36%	0.36±0.11	0.90±0.03	46.56±6.53	95.10±2.67%	1.00±0.36%	95.10±2.67%	1.72±0.66%
Ceroplastes japonicus	Cejap	1	71345	19	0.3989	0.0017	0	0.401	1.55	0.27	20	0.398949	0.00165394	0.398949	0.00204639
Ceroplastes kunmingensis	Cekun	1	75941	22	0.9649	0.0049	0.0001	0.971	0.23	0.93	22.5	0.96496	0.00492488	0.96496	0.00614951
Ceroplastes pseudoceriferus	Cepse	3	173046	84	93.93±6.63%	1.23±1.11%	0	95.6±5.02%	0.38±0.20	0.89±0.07	39.78±5.73	93.93±5.42%	1.22±0.91%	93.93±5.42%	1.74±1.32%
Ceroplastes rubens	Cerub	4	230215	121	91.81±10.47%	1.15±0.87%	0.01±0.01%	93.2±9.85%	0.46±0.20	0.85±0.08	56.50±8.37	91.82±9.07%	1.15±0.75%	91.82±9.07%	1.74±0.49%
Ceroplastes rusci	Cerus	1	77858	13	0.9936	0	0	0.9937	0.05	0.99	18	0.993642	1.28439e-05	0.993642	6.42195e-05
Ceroplastes sp.	Cesp	3	181220	75	95.63±3.71%	1.29±1.21%	0	97.0±2.56%	0.29±0.12	0.92±0.04	34.42±3.52	95.64±3.03%	1.28±0.99%	95.64±3.03%	1.41±0.95%
Coccus celatus	Cocel	1	65965	62	0.0002	0.5318	0	0.5422	2.25	0.22	62	0.413932	0.118002	0.413932	0.128326
Coccus hesperidum	Cohes	1	75878	33	0.5557	0.0004	0	0.5592	0.92	0.47	54	0.555668	0.000408551	0.555668	0.00359788
Coccus praetermissus	Copra	1	74905	28	0.9324	0.0052	0	0.9571	0.43	0.87	29	0.932381	0.00519324	0.932381	0.0247647
Coccus viridis	Covir	3	120537	126	7.56±6.42%	27.23±10.03%	0.67±1.15%	41.5±21.17%	2.84±0.36	0.14±0.06	53.33±2.60	22.57±12.88%	12.22±1.14%	22.57±12.88%	19.60±5.23%
Dicyphococcus ficicola	Dific	3	213898	128	69.75±49.28%	7.62±12.73%	69.71±49.27%	11.2±14.58%	0.87±0.65	0.69±0.26	56.50±11.69	71.62±37.59%	5.75±7.75%	71.62±37.59%	7.04±9.26%
Dicyphococcus sp.	Disp	1	76104	32	0.7795	0.0331	0.7779	0.1254	1.07	0.61	35	0.779499	0.0330994	0.779499	0.123831
Ericerus pela	Erpel	3	218418	82	96.28±5.90%	1.00±1.63%	0	97.9±3.23%	0.24±0.21	0.93±0.06	36.67±4.91	96.28±4.82%	1.00±1.33%	96.28±4.82%	1.66±2.18%
Eucalymnatus tessellatus	Eutes	3	206356	115	78.36±23.97%	10.09±15.37%	76.92±23.01%	12.4±14.64%	1.12±0.54	0.63±0.18	51.17±7.08	78.36±19.57%	10.09±12.55%	78.36±19.57%	10.97±12.83%
Megapulvinaria maxima	Memax	1	37562	73	0.0227	0.4435	0	0.5195	2.77	0.12	78	0.139609	0.326553	0.139609	0.379932
Protopulvinaria pyriformis	Prpyr	3	148773	107	69.92±10.32%	3.69±2.85%	0	88.7±8.00%	1.29±0.21	0.53±0.02	48.00±6.45	69.93±8.43%	3.69±2.33%	69.93±8.43%	19.90±14.12%
Parasaissetia sp.	Pasp	4	240981	123	0.23±0.33%	89.45±8.60%	0.0001	93.6±4.70%	0.82±0.28	0.74±0.10	42.88±4.46	0.731749	0.0283445	0.731749	0.0676235
Pulvinaria aurantii	Puaur	1	74900	36	0.7304	0.0297	0.7303	0.0691	1.25	0.54	46.5	0.855822	0.0571687	0.855822	0.0582113
Pulvinaria psidii	Pupsi	1	58511	32	0	0.913	0	0.914	0.79	0.73	33	0.773601	0.0220503	0.773601	0.0414703
Rhodococcus sariuoni	Rhsar	1	45623	41	0.7736	0.0221	0.0001	0.8151	1.14	0.6	44	85.67±9.76%	4.01±2.55%	85.67±9.76%	8.18±6.89%
Saissetia coffeae	Sacof	2	58137	65	0.50±0.62%	86.75±17.29%	0	88.1±15.58%	1.03±0.87	0.67±0.29	41.80±11.20	79.87±18.24%	7.38±6.45%	79.87±18.24%	8.26±7.22%
Saissetia miranda	Samir	2	128631	82	0.01±0.01%	82.72±2.64%	0	83.9±3.22%	1.22±0.20	0.50±0.12	62.50±12.50	65.53±12.89%	17.20±14.75%	65.53±12.89%	18.41±15.16%
Saissetia oleae	Saole	1	43571	45	0.0004	0.3916	0.0003	0.4872	2.49	0.13	45	0.237933	0.154047	0.237933	0.249478
Saissetia sp.	Sasp	5	145771	134	0.18±0.31%	92.51±8.91%	0.05±0.1%	93.1±8.82%	0.63±0.29	0.80±0.11	49.79±8.74	88.51±13.83%	4.19±5.83%	88.51±13.83%	4.68±5.93%
Takahashia japonica	Tajap	3	148156	154	44.42±21.91%	13.06±6.00%	41.16±20.05%	18.6±3.52%	2.33±0.31	0.25±0.09	68.83±16.14	44.54±18.06%	12.93±5.08%	44.54±18.06%	15.28±4.88%
